# Supplementary material for: Albumin-Based Nanoparticles with Factorial Design as a Promising Approach for Remodeled Repaglinide: Evidence from In Silico, In Vitro, and In Vivo Evaluations
Source: Pharmaceutics. 2025 Mar 9;17(3):350. doi: 10.3390/pharmaceutics17030350 (PMC11946440; doi:10.3390/pharmaceutics17030350)
Supplement: Supplementary file 1 [file pharmaceutics-17-00350-s001.zip]

Archive with 1 entries (1 files):
- pharmaceutics-3495995-supplementary.pdf
